# Supplementary material for: Loss of Sex and Age Driven Differences in the Gut Microbiome Characterize Arthritis-Susceptible *0401 Mice but Not Arthritis-Resistant *0402 Mice
Source: PLoS One. 2012 Apr 24;7(4):e36095. doi: 10.1371/journal.pone.0036095 (PMC3338357; doi:10.1371/journal.pone.0036095)
Supplement: File S1 — Differences in Th17 regulatory network transcripts in *0401 and *0402 male and female mice. (XML) [file pone.0036095.s003.xml]

<?xml version="1.0"?>
<?mso-application progid="Excel.Sheet"?>
<Workbook xmlns="urn:schemas-microsoft-com:office:spreadsheet"
 xmlns:o="urn:schemas-microsoft-com:office:office"
 xmlns:x="urn:schemas-microsoft-com:office:excel"
 xmlns:ss="urn:schemas-microsoft-com:office:spreadsheet"
 xmlns:html="http://www.w3.org/TR/REC-html40">
 <DocumentProperties xmlns="urn:schemas-microsoft-com:office:office">
  <Author>Veena  Taneja</Author>
  <LastAuthor>Veena  Taneja</LastAuthor>
  <Created>2011-11-29T17:27:47Z</Created>
  <Company>Mayo Foundation</Company>
  <Version>14.00</Version>
 </DocumentProperties>
 <OfficeDocumentSettings xmlns="urn:schemas-microsoft-com:office:office">
  <AllowPNG/>
 </OfficeDocumentSettings>
 <ExcelWorkbook xmlns="urn:schemas-microsoft-com:office:excel">
  <WindowHeight>13740</WindowHeight>
  <WindowWidth>21840</WindowWidth>
  <WindowTopX>480</WindowTopX>
  <WindowTopY>105</WindowTopY>
  <ProtectStructure>False</ProtectStructure>
  <ProtectWindows>False</ProtectWindows>
 </ExcelWorkbook>
 <Styles>
  <Style ss:ID="Default" ss:Name="Normal">
   <Alignment ss:Vertical="Bottom"/>
   <Borders/>
   <Font ss:FontName="Arial"/>
   <Interior/>
   <NumberFormat/>
   <Protection/>
  </Style>
  <Style ss:ID="s62">
   <Font ss:FontName="Arial" x:Family="Swiss" ss:Size="12" ss:Bold="1"/>
  </Style>
  <Style ss:ID="s63">
   <Font ss:FontName="Arial" x:Family="Swiss" ss:Underline="Single"/>
  </Style>
  <Style ss:ID="s64">
   <Font ss:FontName="Arial" x:Family="Swiss" ss:Size="12" ss:Bold="1"
    ss:Underline="Single"/>
  </Style>
  <Style ss:ID="s65">
   <Font ss:FontName="Arial" x:Family="Swiss" ss:Size="11" ss:Bold="1"/>
  </Style>
  <Style ss:ID="s66">
   <Borders>
    <Border ss:Position="Left" ss:LineStyle="Continuous" ss:Weight="1"/>
    <Border ss:Position="Top" ss:LineStyle="Continuous" ss:Weight="1"/>
   </Borders>
   <Font ss:FontName="Arial" x:Family="Swiss" ss:Size="11" ss:Bold="1"/>
  </Style>
  <Style ss:ID="s67">
   <Borders>
    <Border ss:Position="Top" ss:LineStyle="Continuous" ss:Weight="1"/>
   </Borders>
   <Font ss:FontName="Arial" x:Family="Swiss" ss:Size="11" ss:Bold="1"/>
  </Style>
  <Style ss:ID="s68">
   <Borders>
    <Border ss:Position="Right" ss:LineStyle="Continuous" ss:Weight="1"/>
    <Border ss:Position="Top" ss:LineStyle="Continuous" ss:Weight="1"/>
   </Borders>
   <Font ss:FontName="Arial" x:Family="Swiss" ss:Size="11" ss:Bold="1"/>
  </Style>
  <Style ss:ID="s69">
   <Borders>
    <Border ss:Position="Bottom" ss:LineStyle="Continuous" ss:Weight="1"/>
    <Border ss:Position="Left" ss:LineStyle="Continuous" ss:Weight="1"/>
    <Border ss:Position="Right" ss:LineStyle="Continuous" ss:Weight="1"/>
    <Border ss:Position="Top" ss:LineStyle="Continuous" ss:Weight="1"/>
   </Borders>
   <Font ss:FontName="Arial" ss:Size="11" ss:Bold="1"/>
  </Style>
  <Style ss:ID="s70">
   <Borders>
    <Border ss:Position="Right" ss:LineStyle="Continuous" ss:Weight="1"/>
   </Borders>
  </Style>
  <Style ss:ID="s71">
   <Borders>
    <Border ss:Position="Bottom" ss:LineStyle="Continuous" ss:Weight="1"/>
    <Border ss:Position="Left" ss:LineStyle="Continuous" ss:Weight="1"/>
    <Border ss:Position="Right" ss:LineStyle="Continuous" ss:Weight="1"/>
    <Border ss:Position="Top" ss:LineStyle="Continuous" ss:Weight="1"/>
   </Borders>
  </Style>
  <Style ss:ID="s72">
   <Borders>
    <Border ss:Position="Bottom" ss:LineStyle="Continuous" ss:Weight="1"/>
    <Border ss:Position="Left" ss:LineStyle="Continuous" ss:Weight="1"/>
    <Border ss:Position="Right" ss:LineStyle="Continuous" ss:Weight="1"/>
    <Border ss:Position="Top" ss:LineStyle="Continuous" ss:Weight="1"/>
   </Borders>
   <Font ss:FontName="Arial" ss:Color="#FF0000"/>
  </Style>
  <Style ss:ID="s73">
   <Borders>
    <Border ss:Position="Bottom" ss:LineStyle="Continuous" ss:Weight="1"/>
    <Border ss:Position="Left" ss:LineStyle="Continuous" ss:Weight="1"/>
    <Border ss:Position="Right" ss:LineStyle="Continuous" ss:Weight="1"/>
    <Border ss:Position="Top" ss:LineStyle="Continuous" ss:Weight="1"/>
   </Borders>
   <Font ss:FontName="Arial" ss:Underline="Single"/>
  </Style>
  <Style ss:ID="s75">
   <Borders>
    <Border ss:Position="Bottom" ss:LineStyle="Continuous" ss:Weight="1"/>
    <Border ss:Position="Left" ss:LineStyle="Continuous" ss:Weight="1"/>
    <Border ss:Position="Right" ss:LineStyle="Continuous" ss:Weight="1"/>
    <Border ss:Position="Top" ss:LineStyle="Continuous" ss:Weight="1"/>
   </Borders>
   <Font ss:FontName="Arial" ss:Color="#0000FF"/>
  </Style>
  <Style ss:ID="s76">
   <Borders/>
   <Font ss:FontName="Arial" x:Family="Swiss" ss:Size="11" ss:Bold="1"/>
   <Interior/>
   <Protection ss:Protected="0"/>
  </Style>
  <Style ss:ID="s77">
   <Font ss:FontName="Arial" x:Family="Swiss" ss:Size="11"/>
  </Style>
  <Style ss:ID="s78">
   <Borders>
    <Border ss:Position="Bottom" ss:LineStyle="Continuous" ss:Weight="1"/>
    <Border ss:Position="Left" ss:LineStyle="Continuous" ss:Weight="1"/>
   </Borders>
  </Style>
  <Style ss:ID="s79">
   <Borders>
    <Border ss:Position="Bottom" ss:LineStyle="Continuous" ss:Weight="1"/>
   </Borders>
  </Style>
  <Style ss:ID="s80">
   <Borders>
    <Border ss:Position="Bottom" ss:LineStyle="Continuous" ss:Weight="1"/>
    <Border ss:Position="Right" ss:LineStyle="Continuous" ss:Weight="1"/>
   </Borders>
  </Style>
 </Styles>
 <Worksheet ss:Name="Sheet1">
  <Table ss:ExpandedColumnCount="12" ss:ExpandedRowCount="55" x:FullColumns="1"
   x:FullRows="1">
   <Row ss:AutoFitHeight="0" ss:Height="15.75">
    <Cell ss:StyleID="s62"><Data ss:Type="String">File S1 : Differences in Th17 regulatory network transcripts  in *0401 and *0402 male and female mice.</Data></Cell>
    <Cell ss:Index="12" ss:StyleID="s63"/>
   </Row>
   <Row ss:AutoFitHeight="0" ss:Height="15"/>
   <Row ss:AutoFitHeight="0" ss:Height="15">
    <Cell ss:Index="8" ss:StyleID="s64"><Data ss:Type="String">Fold differences of 4 fold at p&lt;0.05</Data></Cell>
    <Cell ss:StyleID="s64"/>
    <Cell ss:StyleID="s64"/>
    <Cell ss:StyleID="s64"/>
   </Row>
   <Row ss:AutoFitHeight="0" ss:Height="15">
    <Cell ss:Index="8" ss:StyleID="s65"><Data ss:Type="String"> *0401 females compared to *0401 males</Data></Cell>
    <Cell ss:StyleID="s65"/>
    <Cell ss:StyleID="s65"/>
    <Cell ss:StyleID="s65"/>
   </Row>
   <Row ss:AutoFitHeight="0" ss:Height="15">
    <Cell ss:Index="2" ss:StyleID="s66"><Data ss:Type="String">*0401 vs *0402 Fold differences of 2 fold at P&lt;0.05</Data></Cell>
    <Cell ss:StyleID="s67"/>
    <Cell ss:StyleID="s67"/>
    <Cell ss:StyleID="s67"/>
    <Cell ss:StyleID="s68"/>
    <Cell ss:Index="8" ss:StyleID="s69"><Data ss:Type="String">Gene Symbol</Data></Cell>
    <Cell ss:StyleID="s69"><Data ss:Type="String">Fold Regulation</Data></Cell>
    <Cell ss:StyleID="s69"><Data ss:Type="String">p-value</Data></Cell>
    <Cell ss:StyleID="s69"><Data ss:Type="String">RT2 Catalog</Data></Cell>
   </Row>
   <Row ss:AutoFitHeight="0" ss:Height="15">
    <Cell ss:Index="2" ss:StyleID="s69"><Data ss:Type="String">Gene Symbol</Data></Cell>
    <Cell ss:StyleID="s69"><Data ss:Type="String">Fold Regulation</Data></Cell>
    <Cell ss:StyleID="s69"><Data ss:Type="String">p-value</Data></Cell>
    <Cell ss:StyleID="s69"><Data ss:Type="String">RT2 Catalog</Data></Cell>
    <Cell ss:StyleID="s70"/>
    <Cell ss:Index="8" ss:StyleID="s71"><Data ss:Type="String">Foxp3</Data></Cell>
    <Cell ss:StyleID="s72"><Data ss:Type="Number">16.566800000000001</Data></Cell>
    <Cell ss:StyleID="s72"><Data ss:Type="Number">4.1469999999999996E-3</Data></Cell>
    <Cell ss:StyleID="s73" ss:HRef="http://www.sabiosciences.com/primerinfo.php?pcatn=PPM05497F"><Data
      ss:Type="String">PPM05497F</Data></Cell>
   </Row>
   <Row>
    <Cell ss:Index="2" ss:StyleID="s71"><Data ss:Type="String">Cd3d</Data></Cell>
    <Cell ss:StyleID="s72"><Data ss:Type="Number">2.2120000000000002</Data></Cell>
    <Cell ss:StyleID="s72"><Data ss:Type="Number">3.4720000000000001E-2</Data></Cell>
    <Cell ss:StyleID="s73" ss:HRef="http://www.sabiosciences.com/primerinfo.php?pcatn=PPM25124B"><Data
      ss:Type="String">PPM25124B</Data></Cell>
    <Cell ss:StyleID="s70"/>
    <Cell ss:Index="8" ss:StyleID="s71"><Data ss:Type="String">Ifng</Data></Cell>
    <Cell ss:StyleID="s72"><Data ss:Type="Number">14.470700000000001</Data></Cell>
    <Cell ss:StyleID="s72"><Data ss:Type="Number">3.6589999999999999E-3</Data></Cell>
    <Cell ss:StyleID="s73" ss:HRef="http://www.sabiosciences.com/primerinfo.php?pcatn=PPM03121A"><Data
      ss:Type="String">PPM03121A</Data></Cell>
   </Row>
   <Row>
    <Cell ss:Index="2" ss:StyleID="s71"><Data ss:Type="String">Cd3e</Data></Cell>
    <Cell ss:StyleID="s72"><Data ss:Type="Number">2.2919999999999998</Data></Cell>
    <Cell ss:StyleID="s71"><Data ss:Type="Number">9.7102999999999995E-2</Data></Cell>
    <Cell ss:StyleID="s73" ss:HRef="http://www.sabiosciences.com/primerinfo.php?pcatn=PPM04598A"><Data
      ss:Type="String">PPM04598A</Data></Cell>
    <Cell ss:StyleID="s70"/>
    <Cell ss:Index="8" ss:StyleID="s71"><Data ss:Type="String">Il12rb1</Data></Cell>
    <Cell ss:StyleID="s72"><Data ss:Type="Number">4.3495999999999997</Data></Cell>
    <Cell ss:StyleID="s72"><Data ss:Type="Number">5.1400000000000003E-4</Data></Cell>
    <Cell ss:StyleID="s73" ss:HRef="http://www.sabiosciences.com/primerinfo.php?pcatn=PPM03131A"><Data
      ss:Type="String">PPM03131A</Data></Cell>
   </Row>
   <Row>
    <Cell ss:Index="2" ss:StyleID="s71"><Data ss:Type="String">Cd3g</Data></Cell>
    <Cell ss:StyleID="s72"><Data ss:Type="Number">2.5259</Data></Cell>
    <Cell ss:StyleID="s72"><Data ss:Type="Number">2.0885999999999998E-2</Data></Cell>
    <Cell ss:StyleID="s73" ss:HRef="http://www.sabiosciences.com/primerinfo.php?pcatn=PPM04569B"><Data
      ss:Type="String">PPM04569B</Data></Cell>
    <Cell ss:StyleID="s70"/>
    <Cell ss:Index="8" ss:StyleID="s71"><Data ss:Type="String">Il23a</Data></Cell>
    <Cell ss:StyleID="s72"><Data ss:Type="Number">12.3766</Data></Cell>
    <Cell ss:StyleID="s72"><Data ss:Type="Number">2.6712E-2</Data></Cell>
    <Cell ss:StyleID="s73" ss:HRef="http://www.sabiosciences.com/primerinfo.php?pcatn=PPM03763E"><Data
      ss:Type="String">PPM03763E</Data></Cell>
   </Row>
   <Row>
    <Cell ss:Index="2" ss:StyleID="s71"><Data ss:Type="String">Cxcl5</Data></Cell>
    <Cell ss:StyleID="s72"><Data ss:Type="Number">2.2557</Data></Cell>
    <Cell ss:StyleID="s71"><Data ss:Type="Number">0.54492399999999996</Data></Cell>
    <Cell ss:StyleID="s73" ss:HRef="http://www.sabiosciences.com/primerinfo.php?pcatn=PPM02966E"><Data
      ss:Type="String">PPM02966E</Data></Cell>
    <Cell ss:StyleID="s70"/>
    <Cell ss:Index="8" ss:StyleID="s71"><Data ss:Type="String">Il3</Data></Cell>
    <Cell ss:StyleID="s72"><Data ss:Type="Number">4.4607000000000001</Data></Cell>
    <Cell ss:StyleID="s71"><Data ss:Type="Number">0.14458699999999999</Data></Cell>
    <Cell ss:StyleID="s73" ss:HRef="http://www.sabiosciences.com/primerinfo.php?pcatn=PPM03012E"><Data
      ss:Type="String">PPM03012E</Data></Cell>
   </Row>
   <Row ss:AutoFitHeight="0" ss:Height="15">
    <Cell ss:Index="2" ss:StyleID="s71"><Data ss:Type="String">Gata3</Data></Cell>
    <Cell ss:StyleID="s72"><Data ss:Type="Number">5.3216999999999999</Data></Cell>
    <Cell ss:StyleID="s72"><Data ss:Type="Number">7.4110000000000001E-3</Data></Cell>
    <Cell ss:StyleID="s73" ss:HRef="http://www.sabiosciences.com/primerinfo.php?pcatn=PPM05199A"><Data
      ss:Type="String">PPM05199A</Data></Cell>
    <Cell ss:StyleID="s70"/>
    <Cell ss:Index="8" ss:StyleID="s71"><Data ss:Type="String">Stat4</Data></Cell>
    <Cell ss:StyleID="s72"><Data ss:Type="Number">6.0815999999999999</Data></Cell>
    <Cell ss:StyleID="s71"><Data ss:Type="Number">0.33768599999999999</Data></Cell>
    <Cell ss:StyleID="s73" ss:HRef="http://www.sabiosciences.com/primerinfo.php?pcatn=PPM04644A"><Data
      ss:Type="String">PPM04644A</Data></Cell>
    <Cell ss:StyleID="s69"/>
   </Row>
   <Row>
    <Cell ss:Index="2" ss:StyleID="s71"><Data ss:Type="String">Ifng</Data></Cell>
    <Cell ss:StyleID="s72"><Data ss:Type="Number">2.5019999999999998</Data></Cell>
    <Cell ss:StyleID="s71"><Data ss:Type="Number">0.37594300000000003</Data></Cell>
    <Cell ss:StyleID="s73" ss:HRef="http://www.sabiosciences.com/primerinfo.php?pcatn=PPM03121A"><Data
      ss:Type="String">PPM03121A</Data></Cell>
    <Cell ss:StyleID="s70"/>
    <Cell ss:Index="8" ss:StyleID="s71"><Data ss:Type="String">Ccl20</Data></Cell>
    <Cell ss:StyleID="s75"><Data ss:Type="Number">-4.1405000000000003</Data></Cell>
    <Cell ss:StyleID="s72"><Data ss:Type="Number">8.6700000000000006E-3</Data></Cell>
    <Cell ss:StyleID="s73" ss:HRef="http://www.sabiosciences.com/primerinfo.php?pcatn=PPM03142A"><Data
      ss:Type="String">PPM03142A</Data></Cell>
   </Row>
   <Row>
    <Cell ss:Index="2" ss:StyleID="s71"><Data ss:Type="String">Il12rb2</Data></Cell>
    <Cell ss:StyleID="s72"><Data ss:Type="Number">2.6549</Data></Cell>
    <Cell ss:StyleID="s71"><Data ss:Type="Number">0.31247599999999998</Data></Cell>
    <Cell ss:StyleID="s73" ss:HRef="http://www.sabiosciences.com/primerinfo.php?pcatn=PPM03132A"><Data
      ss:Type="String">PPM03132A</Data></Cell>
    <Cell ss:StyleID="s70"/>
    <Cell ss:Index="8" ss:StyleID="s71"><Data ss:Type="String">Csf3</Data></Cell>
    <Cell ss:StyleID="s75"><Data ss:Type="Number">-5.6193</Data></Cell>
    <Cell ss:StyleID="s71"><Data ss:Type="Number">0.222693</Data></Cell>
    <Cell ss:StyleID="s73" ss:HRef="http://www.sabiosciences.com/primerinfo.php?pcatn=PPM02989A"><Data
      ss:Type="String">PPM02989A</Data></Cell>
   </Row>
   <Row>
    <Cell ss:Index="2" ss:StyleID="s71"><Data ss:Type="String">Il15</Data></Cell>
    <Cell ss:StyleID="s72"><Data ss:Type="Number">2.1122000000000001</Data></Cell>
    <Cell ss:StyleID="s72"><Data ss:Type="Number">3.2479000000000001E-2</Data></Cell>
    <Cell ss:StyleID="s73" ss:HRef="http://www.sabiosciences.com/primerinfo.php?pcatn=PPM03022B"><Data
      ss:Type="String">PPM03022B</Data></Cell>
    <Cell ss:StyleID="s70"/>
    <Cell ss:Index="8" ss:StyleID="s71"><Data ss:Type="String">Il21</Data></Cell>
    <Cell ss:StyleID="s75"><Data ss:Type="Number">-4.4246999999999996</Data></Cell>
    <Cell ss:StyleID="s71"><Data ss:Type="Number">0.22337199999999999</Data></Cell>
    <Cell ss:StyleID="s73" ss:HRef="http://www.sabiosciences.com/primerinfo.php?pcatn=PPM03761E"><Data
      ss:Type="String">PPM03761E</Data></Cell>
   </Row>
   <Row>
    <Cell ss:Index="2" ss:StyleID="s71"><Data ss:Type="String">Il17rc</Data></Cell>
    <Cell ss:StyleID="s72"><Data ss:Type="Number">2.1294</Data></Cell>
    <Cell ss:StyleID="s72"><Data ss:Type="Number">2.1412E-2</Data></Cell>
    <Cell ss:StyleID="s73" ss:HRef="http://www.sabiosciences.com/primerinfo.php?pcatn=PPM33445A"><Data
      ss:Type="String">PPM33445A</Data></Cell>
    <Cell ss:StyleID="s70"/>
    <Cell ss:Index="8" ss:StyleID="s71"><Data ss:Type="String">Il22</Data></Cell>
    <Cell ss:StyleID="s75"><Data ss:Type="Number">-19.316299999999998</Data></Cell>
    <Cell ss:StyleID="s72"><Data ss:Type="Number">4.849E-3</Data></Cell>
    <Cell ss:StyleID="s73" ss:HRef="http://www.sabiosciences.com/primerinfo.php?pcatn=PPM05481A"><Data
      ss:Type="String">PPM05481A</Data></Cell>
   </Row>
   <Row>
    <Cell ss:Index="2" ss:StyleID="s71"><Data ss:Type="String">Il2</Data></Cell>
    <Cell ss:StyleID="s72"><Data ss:Type="Number">2.3740000000000001</Data></Cell>
    <Cell ss:StyleID="s71"><Data ss:Type="Number">9.1897999999999994E-2</Data></Cell>
    <Cell ss:StyleID="s73" ss:HRef="http://www.sabiosciences.com/primerinfo.php?pcatn=PPM02937B"><Data
      ss:Type="String">PPM02937B</Data></Cell>
    <Cell ss:StyleID="s70"/>
    <Cell ss:Index="8" ss:StyleID="s71"><Data ss:Type="String">Il4</Data></Cell>
    <Cell ss:StyleID="s75"><Data ss:Type="Number">-5.4892000000000003</Data></Cell>
    <Cell ss:StyleID="s72"><Data ss:Type="Number">1.7306999999999999E-2</Data></Cell>
    <Cell ss:StyleID="s73" ss:HRef="http://www.sabiosciences.com/primerinfo.php?pcatn=PPM03013E"><Data
      ss:Type="String">PPM03013E</Data></Cell>
   </Row>
   <Row>
    <Cell ss:Index="2" ss:StyleID="s71"><Data ss:Type="String">Il22</Data></Cell>
    <Cell ss:StyleID="s72"><Data ss:Type="Number">4.5673000000000004</Data></Cell>
    <Cell ss:StyleID="s71"><Data ss:Type="Number">0.14565400000000001</Data></Cell>
    <Cell ss:StyleID="s73" ss:HRef="http://www.sabiosciences.com/primerinfo.php?pcatn=PPM05481A"><Data
      ss:Type="String">PPM05481A</Data></Cell>
    <Cell ss:StyleID="s70"/>
    <Cell ss:Index="8" ss:StyleID="s71"><Data ss:Type="String">Il5</Data></Cell>
    <Cell ss:StyleID="s75"><Data ss:Type="Number">-4.6345999999999998</Data></Cell>
    <Cell ss:StyleID="s72"><Data ss:Type="Number">4.0211999999999998E-2</Data></Cell>
    <Cell ss:StyleID="s73" ss:HRef="http://www.sabiosciences.com/primerinfo.php?pcatn=PPM03014E"><Data
      ss:Type="String">PPM03014E</Data></Cell>
   </Row>
   <Row>
    <Cell ss:Index="2" ss:StyleID="s71"><Data ss:Type="String">Il23a</Data></Cell>
    <Cell ss:StyleID="s72"><Data ss:Type="Number">2.8127</Data></Cell>
    <Cell ss:StyleID="s71"><Data ss:Type="Number">0.86307100000000003</Data></Cell>
    <Cell ss:StyleID="s73" ss:HRef="http://www.sabiosciences.com/primerinfo.php?pcatn=PPM03763E"><Data
      ss:Type="String">PPM03763E</Data></Cell>
    <Cell ss:StyleID="s70"/>
   </Row>
   <Row ss:AutoFitHeight="0" ss:Height="15">
    <Cell ss:Index="2" ss:StyleID="s71"><Data ss:Type="String">Socs1</Data></Cell>
    <Cell ss:StyleID="s72"><Data ss:Type="Number">2.0419999999999998</Data></Cell>
    <Cell ss:StyleID="s72"><Data ss:Type="Number">1.5640999999999999E-2</Data></Cell>
    <Cell ss:StyleID="s73" ss:HRef="http://www.sabiosciences.com/primerinfo.php?pcatn=PPM05151A"><Data
      ss:Type="String">PPM05151A</Data></Cell>
    <Cell ss:StyleID="s70"/>
   </Row>
   <Row ss:AutoFitHeight="0" ss:Height="15">
    <Cell ss:Index="2" ss:StyleID="s71"><Data ss:Type="String">Tbx21</Data></Cell>
    <Cell ss:StyleID="s72"><Data ss:Type="Number">5.0456000000000003</Data></Cell>
    <Cell ss:StyleID="s72"><Data ss:Type="Number">1.6664999999999999E-2</Data></Cell>
    <Cell ss:StyleID="s73" ss:HRef="http://www.sabiosciences.com/primerinfo.php?pcatn=PPM03727A"><Data
      ss:Type="String">PPM03727A</Data></Cell>
    <Cell ss:StyleID="s70"/>
    <Cell ss:Index="8" ss:StyleID="s76"><Data ss:Type="String">*0401 Females compared with *0402 females</Data></Cell>
    <Cell ss:StyleID="s77"/>
    <Cell ss:StyleID="s77"/>
    <Cell ss:StyleID="s77"/>
    <Cell ss:StyleID="s77"/>
   </Row>
   <Row ss:AutoFitHeight="0" ss:Height="15">
    <Cell ss:Index="2" ss:StyleID="s71"><Data ss:Type="String">Gapdh</Data></Cell>
    <Cell ss:StyleID="s72"><Data ss:Type="Number">2.2652999999999999</Data></Cell>
    <Cell ss:StyleID="s72"><Data ss:Type="Number">1.1442000000000001E-2</Data></Cell>
    <Cell ss:StyleID="s73" ss:HRef="http://www.sabiosciences.com/primerinfo.php?pcatn=PPM02946E"><Data
      ss:Type="String">PPM02946E</Data></Cell>
    <Cell ss:StyleID="s70"/>
    <Cell ss:Index="8" ss:StyleID="s69"><Data ss:Type="String">Gene Symbol</Data></Cell>
    <Cell ss:StyleID="s69"><Data ss:Type="String">Fold Regulation</Data></Cell>
    <Cell ss:StyleID="s69"><Data ss:Type="String">p-value</Data></Cell>
    <Cell ss:StyleID="s69"><Data ss:Type="String">RT2 Catalog</Data></Cell>
   </Row>
   <Row ss:AutoFitHeight="0" ss:Height="15">
    <Cell ss:Index="2" ss:StyleID="s69"/>
    <Cell ss:StyleID="s69"/>
    <Cell ss:StyleID="s69"/>
    <Cell ss:StyleID="s69"/>
    <Cell ss:StyleID="s70"/>
    <Cell ss:Index="8" ss:StyleID="s71"><Data ss:Type="String">Foxp3</Data></Cell>
    <Cell ss:StyleID="s72"><Data ss:Type="Number">4.4561000000000002</Data></Cell>
    <Cell ss:StyleID="s72"><Data ss:Type="Number">1.1006999999999999E-2</Data></Cell>
    <Cell ss:StyleID="s73" ss:HRef="http://www.sabiosciences.com/primerinfo.php?pcatn=PPM05497F"><Data
      ss:Type="String">PPM05497F</Data></Cell>
   </Row>
   <Row>
    <Cell ss:Index="2" ss:StyleID="s71"><Data ss:Type="String">Ccl22</Data></Cell>
    <Cell ss:StyleID="s75"><Data ss:Type="Number">-4.3703000000000003</Data></Cell>
    <Cell ss:StyleID="s72"><Data ss:Type="Number">1.5758999999999999E-2</Data></Cell>
    <Cell ss:StyleID="s73" ss:HRef="http://www.sabiosciences.com/primerinfo.php?pcatn=PPM02950A"><Data
      ss:Type="String">PPM02950A</Data></Cell>
    <Cell ss:StyleID="s70"/>
    <Cell ss:Index="8" ss:StyleID="s71"><Data ss:Type="String">Ifng</Data></Cell>
    <Cell ss:StyleID="s72"><Data ss:Type="Number">5.1155999999999997</Data></Cell>
    <Cell ss:StyleID="s71"><Data ss:Type="Number">0.10319</Data></Cell>
    <Cell ss:StyleID="s73" ss:HRef="http://www.sabiosciences.com/primerinfo.php?pcatn=PPM03121A"><Data
      ss:Type="String">PPM03121A</Data></Cell>
   </Row>
   <Row>
    <Cell ss:Index="2" ss:StyleID="s71"><Data ss:Type="String">Il21</Data></Cell>
    <Cell ss:StyleID="s75"><Data ss:Type="Number">-3.9828000000000001</Data></Cell>
    <Cell ss:StyleID="s71"><Data ss:Type="Number">0.149145</Data></Cell>
    <Cell ss:StyleID="s73" ss:HRef="http://www.sabiosciences.com/primerinfo.php?pcatn=PPM03761E"><Data
      ss:Type="String">PPM03761E</Data></Cell>
    <Cell ss:StyleID="s70"/>
    <Cell ss:Index="8" ss:StyleID="s71"><Data ss:Type="String">Il12rb1</Data></Cell>
    <Cell ss:StyleID="s72"><Data ss:Type="Number">4.3108000000000004</Data></Cell>
    <Cell ss:StyleID="s72"><Data ss:Type="Number">9.5300000000000003E-3</Data></Cell>
    <Cell ss:StyleID="s73" ss:HRef="http://www.sabiosciences.com/primerinfo.php?pcatn=PPM03131A"><Data
      ss:Type="String">PPM03131A</Data></Cell>
   </Row>
   <Row>
    <Cell ss:Index="2" ss:StyleID="s71"><Data ss:Type="String">Il3</Data></Cell>
    <Cell ss:StyleID="s75"><Data ss:Type="Number">-3.7511000000000001</Data></Cell>
    <Cell ss:StyleID="s72"><Data ss:Type="Number">4.0405000000000003E-2</Data></Cell>
    <Cell ss:StyleID="s73" ss:HRef="http://www.sabiosciences.com/primerinfo.php?pcatn=PPM03012E"><Data
      ss:Type="String">PPM03012E</Data></Cell>
    <Cell ss:StyleID="s70"/>
    <Cell ss:Index="8" ss:StyleID="s71"><Data ss:Type="String">Il27</Data></Cell>
    <Cell ss:StyleID="s72"><Data ss:Type="Number">4.2667999999999999</Data></Cell>
    <Cell ss:StyleID="s72"><Data ss:Type="Number">7.6499999999999995E-4</Data></Cell>
    <Cell ss:StyleID="s73" ss:HRef="http://www.sabiosciences.com/primerinfo.php?pcatn=PPM33809A"><Data
      ss:Type="String">PPM33809A</Data></Cell>
   </Row>
   <Row>
    <Cell ss:Index="2" ss:StyleID="s71"><Data ss:Type="String">Il5</Data></Cell>
    <Cell ss:StyleID="s75"><Data ss:Type="Number">-8.0174000000000003</Data></Cell>
    <Cell ss:StyleID="s71"><Data ss:Type="Number">0.35591899999999999</Data></Cell>
    <Cell ss:StyleID="s73" ss:HRef="http://www.sabiosciences.com/primerinfo.php?pcatn=PPM03014E"><Data
      ss:Type="String">PPM03014E</Data></Cell>
    <Cell ss:StyleID="s70"/>
    <Cell ss:Index="8" ss:StyleID="s71"><Data ss:Type="String">Tbx21</Data></Cell>
    <Cell ss:StyleID="s72"><Data ss:Type="Number">4.1018999999999997</Data></Cell>
    <Cell ss:StyleID="s71"><Data ss:Type="Number">5.1845000000000002E-2</Data></Cell>
    <Cell ss:StyleID="s73" ss:HRef="http://www.sabiosciences.com/primerinfo.php?pcatn=PPM03727A"><Data
      ss:Type="String">PPM03727A</Data></Cell>
   </Row>
   <Row>
    <Cell ss:Index="2" ss:StyleID="s78"/>
    <Cell ss:StyleID="s79"/>
    <Cell ss:StyleID="s71"/>
    <Cell ss:StyleID="s73"/>
    <Cell ss:StyleID="s80"/>
    <Cell ss:Index="8" ss:StyleID="s71"><Data ss:Type="String">Ccl22</Data></Cell>
    <Cell ss:StyleID="s75"><Data ss:Type="Number">-6.2328000000000001</Data></Cell>
    <Cell ss:StyleID="s72"><Data ss:Type="Number">1.771E-3</Data></Cell>
    <Cell ss:StyleID="s73" ss:HRef="http://www.sabiosciences.com/primerinfo.php?pcatn=PPM02950A"><Data
      ss:Type="String">PPM02950A</Data></Cell>
   </Row>
   <Row>
    <Cell ss:Index="8" ss:StyleID="s71"><Data ss:Type="String">Il21</Data></Cell>
    <Cell ss:StyleID="s75"><Data ss:Type="Number">-13.126799999999999</Data></Cell>
    <Cell ss:StyleID="s71"><Data ss:Type="Number">6.4616000000000007E-2</Data></Cell>
    <Cell ss:StyleID="s73" ss:HRef="http://www.sabiosciences.com/primerinfo.php?pcatn=PPM03761E"><Data
      ss:Type="String">PPM03761E</Data></Cell>
   </Row>
   <Row>
    <Cell ss:Index="8" ss:StyleID="s71"><Data ss:Type="String">Il4</Data></Cell>
    <Cell ss:StyleID="s75"><Data ss:Type="Number">-9.8018999999999998</Data></Cell>
    <Cell ss:StyleID="s71"><Data ss:Type="Number">7.9522999999999996E-2</Data></Cell>
    <Cell ss:StyleID="s73" ss:HRef="http://www.sabiosciences.com/primerinfo.php?pcatn=PPM03013E"><Data
      ss:Type="String">PPM03013E</Data></Cell>
   </Row>
   <Row>
    <Cell ss:Index="8" ss:StyleID="s71"><Data ss:Type="String">Il5</Data></Cell>
    <Cell ss:StyleID="s75"><Data ss:Type="Number">-16601.6011</Data></Cell>
    <Cell ss:StyleID="s71"><Data ss:Type="Number">0.117686</Data></Cell>
    <Cell ss:StyleID="s73" ss:HRef="http://www.sabiosciences.com/primerinfo.php?pcatn=PPM03014E"><Data
      ss:Type="String">PPM03014E</Data></Cell>
   </Row>
   <Row ss:Index="33" ss:AutoFitHeight="0" ss:Height="15">
    <Cell ss:Index="8" ss:StyleID="s76"><Data ss:Type="String">*0401 Males compared with *0402 Males</Data></Cell>
    <Cell ss:StyleID="s65"/>
    <Cell ss:StyleID="s65"/>
    <Cell ss:StyleID="s65"/>
   </Row>
   <Row ss:AutoFitHeight="0" ss:Height="15">
    <Cell ss:Index="8" ss:StyleID="s69"><Data ss:Type="String">Gene Symbol</Data></Cell>
    <Cell ss:StyleID="s69"><Data ss:Type="String">Fold Regulation</Data></Cell>
    <Cell ss:StyleID="s69"><Data ss:Type="String">p-value</Data></Cell>
    <Cell ss:StyleID="s69"><Data ss:Type="String">RT2 Catalog</Data></Cell>
   </Row>
   <Row>
    <Cell ss:Index="8" ss:StyleID="s71"><Data ss:Type="String">Cxcl5</Data></Cell>
    <Cell ss:StyleID="s72"><Data ss:Type="Number">9.1769999999999996</Data></Cell>
    <Cell ss:StyleID="s72"><Data ss:Type="Number">1.1152E-2</Data></Cell>
    <Cell ss:StyleID="s73" ss:HRef="http://www.sabiosciences.com/primerinfo.php?pcatn=PPM02966E"><Data
      ss:Type="String">PPM02966E</Data></Cell>
   </Row>
   <Row>
    <Cell ss:Index="8" ss:StyleID="s71"><Data ss:Type="String">Gata3</Data></Cell>
    <Cell ss:StyleID="s72"><Data ss:Type="Number">16.735800000000001</Data></Cell>
    <Cell ss:StyleID="s72"><Data ss:Type="Number">6.2E-4</Data></Cell>
    <Cell ss:StyleID="s73" ss:HRef="http://www.sabiosciences.com/primerinfo.php?pcatn=PPM05199A"><Data
      ss:Type="String">PPM05199A</Data></Cell>
   </Row>
   <Row>
    <Cell ss:Index="8" ss:StyleID="s71"><Data ss:Type="String">Il22</Data></Cell>
    <Cell ss:StyleID="s72"><Data ss:Type="Number">13.1347</Data></Cell>
    <Cell ss:StyleID="s72"><Data ss:Type="Number">5.1929999999999997E-3</Data></Cell>
    <Cell ss:StyleID="s73" ss:HRef="http://www.sabiosciences.com/primerinfo.php?pcatn=PPM05481A"><Data
      ss:Type="String">PPM05481A</Data></Cell>
   </Row>
   <Row>
    <Cell ss:Index="8" ss:StyleID="s71"><Data ss:Type="String">Il5</Data></Cell>
    <Cell ss:StyleID="s72"><Data ss:Type="Number">26.124400000000001</Data></Cell>
    <Cell ss:StyleID="s72"><Data ss:Type="Number">4.6E-5</Data></Cell>
    <Cell ss:StyleID="s73" ss:HRef="http://www.sabiosciences.com/primerinfo.php?pcatn=PPM03014E"><Data
      ss:Type="String">PPM03014E</Data></Cell>
   </Row>
   <Row>
    <Cell ss:Index="8" ss:StyleID="s71"><Data ss:Type="String">Tbx21</Data></Cell>
    <Cell ss:StyleID="s72"><Data ss:Type="Number">4.4013</Data></Cell>
    <Cell ss:StyleID="s72"><Data ss:Type="Number">1.1670000000000001E-3</Data></Cell>
    <Cell ss:StyleID="s73" ss:HRef="http://www.sabiosciences.com/primerinfo.php?pcatn=PPM03727A"><Data
      ss:Type="String">PPM03727A</Data></Cell>
   </Row>
   <Row>
    <Cell ss:Index="8" ss:StyleID="s71"><Data ss:Type="String">Il3</Data></Cell>
    <Cell ss:StyleID="s75"><Data ss:Type="Number">-7.7217000000000002</Data></Cell>
    <Cell ss:StyleID="s72"><Data ss:Type="Number">4.7289999999999997E-3</Data></Cell>
    <Cell ss:StyleID="s73" ss:HRef="http://www.sabiosciences.com/primerinfo.php?pcatn=PPM03012E"><Data
      ss:Type="String">PPM03012E</Data></Cell>
   </Row>
   <Row ss:Index="43" ss:AutoFitHeight="0" ss:Height="15">
    <Cell ss:Index="8" ss:StyleID="s76"><Data ss:Type="String">*0402 Females compared with *0402 M</Data></Cell>
   </Row>
   <Row ss:AutoFitHeight="0" ss:Height="15">
    <Cell ss:Index="8" ss:StyleID="s69"><Data ss:Type="String">Gene Symbol</Data></Cell>
    <Cell ss:StyleID="s69"><Data ss:Type="String">Fold Regulation</Data></Cell>
    <Cell ss:StyleID="s69"><Data ss:Type="String">p-value</Data></Cell>
    <Cell ss:StyleID="s69"><Data ss:Type="String">RT2 Catalog</Data></Cell>
   </Row>
   <Row>
    <Cell ss:Index="8" ss:StyleID="s71"><Data ss:Type="String">Ccl1</Data></Cell>
    <Cell ss:StyleID="s72"><Data ss:Type="Number">4.3535000000000004</Data></Cell>
    <Cell ss:StyleID="s71"><Data ss:Type="Number">6.3986000000000001E-2</Data></Cell>
    <Cell ss:StyleID="s73" ss:HRef="http://www.sabiosciences.com/primerinfo.php?pcatn=PPM03138B"><Data
      ss:Type="String">PPM03138B</Data></Cell>
   </Row>
   <Row>
    <Cell ss:Index="8" ss:StyleID="s71"><Data ss:Type="String">Ccl7</Data></Cell>
    <Cell ss:StyleID="s72"><Data ss:Type="Number">4.2115999999999998</Data></Cell>
    <Cell ss:StyleID="s72"><Data ss:Type="Number">2.8289999999999999E-3</Data></Cell>
    <Cell ss:StyleID="s73" ss:HRef="http://www.sabiosciences.com/primerinfo.php?pcatn=PPM02955A"><Data
      ss:Type="String">PPM02955A</Data></Cell>
   </Row>
   <Row>
    <Cell ss:Index="8" ss:StyleID="s71"><Data ss:Type="String">Cd40lg</Data></Cell>
    <Cell ss:StyleID="s72"><Data ss:Type="Number">11.7447</Data></Cell>
    <Cell ss:StyleID="s72"><Data ss:Type="Number">6.8069999999999997E-3</Data></Cell>
    <Cell ss:StyleID="s73" ss:HRef="http://www.sabiosciences.com/primerinfo.php?pcatn=PPM03226B"><Data
      ss:Type="String">PPM03226B</Data></Cell>
   </Row>
   <Row>
    <Cell ss:Index="8" ss:StyleID="s71"><Data ss:Type="String">Cxcl5</Data></Cell>
    <Cell ss:StyleID="s72"><Data ss:Type="Number">10.0495</Data></Cell>
    <Cell ss:StyleID="s72"><Data ss:Type="Number">1.1521E-2</Data></Cell>
    <Cell ss:StyleID="s73" ss:HRef="http://www.sabiosciences.com/primerinfo.php?pcatn=PPM02966E"><Data
      ss:Type="String">PPM02966E</Data></Cell>
   </Row>
   <Row>
    <Cell ss:Index="8" ss:StyleID="s71"><Data ss:Type="String">Gata3</Data></Cell>
    <Cell ss:StyleID="s72"><Data ss:Type="Number">7.8014000000000001</Data></Cell>
    <Cell ss:StyleID="s72"><Data ss:Type="Number">2.189E-3</Data></Cell>
    <Cell ss:StyleID="s73" ss:HRef="http://www.sabiosciences.com/primerinfo.php?pcatn=PPM05199A"><Data
      ss:Type="String">PPM05199A</Data></Cell>
   </Row>
   <Row>
    <Cell ss:Index="8" ss:StyleID="s71"><Data ss:Type="String">Il23a</Data></Cell>
    <Cell ss:StyleID="s72"><Data ss:Type="Number">7.9387999999999996</Data></Cell>
    <Cell ss:StyleID="s71"><Data ss:Type="Number">0.29570400000000002</Data></Cell>
    <Cell ss:StyleID="s73" ss:HRef="http://www.sabiosciences.com/primerinfo.php?pcatn=PPM03763E"><Data
      ss:Type="String">PPM03763E</Data></Cell>
   </Row>
   <Row>
    <Cell ss:Index="8" ss:StyleID="s71"><Data ss:Type="String">Il4</Data></Cell>
    <Cell ss:StyleID="s72"><Data ss:Type="Number">6.9951999999999996</Data></Cell>
    <Cell ss:StyleID="s71"><Data ss:Type="Number">9.6728999999999996E-2</Data></Cell>
    <Cell ss:StyleID="s73" ss:HRef="http://www.sabiosciences.com/primerinfo.php?pcatn=PPM03013E"><Data
      ss:Type="String">PPM03013E</Data></Cell>
   </Row>
   <Row>
    <Cell ss:Index="8" ss:StyleID="s71"><Data ss:Type="String">Csf3</Data></Cell>
    <Cell ss:StyleID="s75"><Data ss:Type="Number">-4.8093000000000004</Data></Cell>
    <Cell ss:StyleID="s71"><Data ss:Type="Number">0.27631800000000001</Data></Cell>
    <Cell ss:StyleID="s73" ss:HRef="http://www.sabiosciences.com/primerinfo.php?pcatn=PPM02989A"><Data
      ss:Type="String">PPM02989A</Data></Cell>
   </Row>
   <Row>
    <Cell ss:Index="8" ss:StyleID="s71"><Data ss:Type="String">Cxcl2</Data></Cell>
    <Cell ss:StyleID="s75"><Data ss:Type="Number">-5.1021000000000001</Data></Cell>
    <Cell ss:StyleID="s71"><Data ss:Type="Number">0.15533</Data></Cell>
    <Cell ss:StyleID="s73" ss:HRef="http://www.sabiosciences.com/primerinfo.php?pcatn=PPM02969E"><Data
      ss:Type="String">PPM02969E</Data></Cell>
   </Row>
   <Row>
    <Cell ss:Index="8" ss:StyleID="s71"><Data ss:Type="String">Il13</Data></Cell>
    <Cell ss:StyleID="s75"><Data ss:Type="Number">-6.2417999999999996</Data></Cell>
    <Cell ss:StyleID="s72"><Data ss:Type="Number">5.1910000000000003E-3</Data></Cell>
    <Cell ss:StyleID="s73" ss:HRef="http://www.sabiosciences.com/primerinfo.php?pcatn=PPM03021A"><Data
      ss:Type="String">PPM03021A</Data></Cell>
   </Row>
   <Row>
    <Cell ss:Index="8" ss:StyleID="s71"><Data ss:Type="String">Il27</Data></Cell>
    <Cell ss:StyleID="s75"><Data ss:Type="Number">-7.0091999999999999</Data></Cell>
    <Cell ss:StyleID="s72"><Data ss:Type="Number">9.7999999999999997E-5</Data></Cell>
    <Cell ss:StyleID="s73" ss:HRef="http://www.sabiosciences.com/primerinfo.php?pcatn=PPM33809A"><Data
      ss:Type="String">PPM33809A</Data></Cell>
   </Row>
  </Table>
  <WorksheetOptions xmlns="urn:schemas-microsoft-com:office:excel">
   <Print>
    <ValidPrinterInfo/>
    <HorizontalResolution>600</HorizontalResolution>
    <VerticalResolution>600</VerticalResolution>
   </Print>
   <Selected/>
   <ProtectObjects>False</ProtectObjects>
   <ProtectScenarios>False</ProtectScenarios>
  </WorksheetOptions>
 </Worksheet>
 <Worksheet ss:Name="Sheet2">
  <Table ss:ExpandedColumnCount="1" ss:ExpandedRowCount="1" x:FullColumns="1"
   x:FullRows="1">
  </Table>
  <WorksheetOptions xmlns="urn:schemas-microsoft-com:office:excel">
   <ProtectObjects>False</ProtectObjects>
   <ProtectScenarios>False</ProtectScenarios>
  </WorksheetOptions>
 </Worksheet>
 <Worksheet ss:Name="Sheet3">
  <Table ss:ExpandedColumnCount="1" ss:ExpandedRowCount="1" x:FullColumns="1"
   x:FullRows="1">
  </Table>
  <WorksheetOptions xmlns="urn:schemas-microsoft-com:office:excel">
   <ProtectObjects>False</ProtectObjects>
   <ProtectScenarios>False</ProtectScenarios>
  </WorksheetOptions>
 </Worksheet>
</Workbook>
